# Supplementary material for: A new dataset of computed-tomography angiography images for computer-aided detection of pulmonary embolism
Source: Sci Data. 2018 Sep 4;5:180180. doi: 10.1038/sdata.2018.180 (PMC6122162; doi:10.1038/sdata.2018.180)
Supplement: Supplementary file 1 [file sdata2018180-isa1.zip]

Archive with 3 entries (3 files):
- i_Investigation.txt
- s_study_Saadatmand_Tarzjan.txt
- a_assay_Saadatmand_Tarzjan.txt
