# Supplementary material for: A new dataset of computed-tomography angiography images for computer-aided detection of pulmonary embolism
Source: Sci Data. 2018 Sep 4;5:180180. doi: 10.1038/sdata.2018.180 (PMC6122162; doi:10.1038/sdata.2018.180)
Supplement: Supplementary file 1 [file sdata2018180-isa1.zip › i_Investigation.txt]

# Investigation File generated for Scientific Data with Investigation File Authoring Tool version 0.1.0 on 23/07/2018 - This metadata file is CC0
ONTOLOGY SOURCE REFERENCE
Term Source Name	NCBITAXON	UBERON	PATO	UO	OBI	HP	NCIT	ERO
Term Source File	http://data.bioontology.org/ontologies/NCBITAXON	http://data.bioontology.org/ontologies/UBERON	http://data.bioontology.org/ontologies/PATO	http://data.bioontology.org/ontologies/UO	http://data.bioontology.org/ontologies/OBI	http://data.bioontology.org/ontologies/HP	http://data.bioontology.org/ontologies/NCIT	http://data.bioontology.org/ontologies/ERO
Term Source Version	2016AB	releases/2014-06-15	unknown	unknown	2014-08-18	releases/2017-06-30	17.06d	2013-08-02
Term Source Description	National Center for Biotechnology Information (NCBI) Organismal Classification	Uber Anatomy Ontology	Phenotypic Quality Ontology	Units of Measurement Ontology	Ontology for Biomedical Investigations	Human Phenotype Ontology	National Cancer Institute Thesaurus	Eagle-I Research Resource Ontology
INVESTIGATION
Investigation Identifier
Investigation Title
Investigation Description
Investigation Submission Date
Investigation Public Release Date
INVESTIGATION PUBLICATIONS
Investigation PubMed ID
Investigation Publication DOI
Investigation Publication Author List
Investigation Publication Title
Investigation Publication Status
Investigation Publication Status Term Accession Number
Investigation Publication Status Term Source REF
INVESTIGATION CONTACTS
Investigation Person Last Name
Investigation Person Mid Initials
Investigation Person First Name
Investigation Person Address
Investigation Person Phone
Investigation Person Fax
Investigation Person Email
Investigation Person Affiliation
Investigation Person Roles
Investigation Person Roles Term Accession Number
Investigation Person Roles Term Source REF
STUDY
Study Identifier	10.1038/sdata.2018.180
Study Title	A new dataset of computed-tomography angiography images for computer-aided detection of pulmonary embolism
Study Submission Date	06/03/2018
Study Public Release Date	04/09/2018
Study Description	http://www.nature.com/articles/sdata2018180#abstract
Study File Name	s_study_Saadatmand_Tarzjan.txt
Comment[Subject Keywords]	//;////
Comment[Manuscript Licence]	CC BY-4.0
Comment[Experimental Metadata Licence]	CC0
Comment[Supplementary Information File Name]	
Comment[Supplementary Information File Type]	x-zip-compressed
Comment[Supplementary Information File URL]	http://www.nature.com/articles/sdata2018180#supplementary-information
Comment[Data Repository]	figshare
Comment[Data Record Accession]	doi:10.6084/m9.figshare.c.4107803
Comment[Data Record URI]	https://doi.org/10.6084/m9.figshare.c.4107803
STUDY DESIGN DESCRIPTORS
Study Design Type	observation design
Study Design Type Term Accession Number	OBI:0300311
Study Design Type Term Source REF	OBI
STUDY PUBLICATIONS
Study PubMed ID
Study Publication DOI
Study Publication Author List
Study Publication Title
Study Publication Status
Study Publication Status Term Accession Number
Study Publication Status Term Source REF
STUDY FACTORS
Study Factor Name	dvt status
Study Factor Type	diagnosis
Study Factor Type Term Accession Number	OGMS:0000073
Study Factor Type Term Source REF	OBI
STUDY ASSAYS
Study Assay Measurement Type	Pulmonary embolism
Study Assay Measurement Type Term Accession Number	HP:0002204
Study Assay Measurement Type Term Source REF	HP
Study Assay Technology Type	computed tomography scanner
Study Assay Technology Type Term Accession Number	OBI:0000982
Study Assay Technology Type Term Source REF	OBI
Study Assay Technology Platform	""
Study Assay File Name	a_assay_Saadatmand_Tarzjan.txt
STUDY PROTOCOLS
Study Protocol Name	Patients	Imaging	Image segmentation
Study Protocol Type	Recruitment	digital imaging	Image Segmentation
Study Protocol Type Term Accession Number	NCIT:C78343	ERO:0001268	NCIT:C80146
Study Protocol Type Term Source REF	NCIT	ERO	NCIT
Study Protocol Description			
Study Protocol URI	""	""	""
Study Protocol Version			
Study Protocol Parameters Name	""	instrument; manufacturer; imaging direction; slice thickness; slice interval; tube current	""
Study Protocol Parameters Name Term Accession Number	""	""	""
Study Protocol Parameters Name Term Source REF	""	""	""
Study Protocol Components Name	""	""	""
Study Protocol Components Type	""	""	""
Study Protocol Components Type Term Accession Number	""	""	""
Study Protocol Components Type Term Source REF	""	""	""
STUDY CONTACTS
Study Person Last Name	Masoudi	Pourreza	Saadatmand-Tarzjan	Eftekhari	Zargar	Rad
Study Person First Name	Mojtaba	Hamid-Reza	Mahdi	Noushin	Fateme Shafiee	Masoud Pezeshki
Study Person Mid Initials						
Study Person Email	""	""	saadatmand@um.ac.ir	""	""	""
Study Person Phone						
Study Person Fax						
Study Person Address						
Study Person Affiliation	Machine Vision Lab, Department of Computer Engineering, Faculty of Engineering, Ferdowsi University of Mashhad, 9177948974 Mashhad, Iran.	Machine Vision Lab, Department of Computer Engineering, Faculty of Engineering, Ferdowsi University of Mashhad, 9177948974 Mashhad, Iran.	Medical Imaging Lab, Department of Electrical Engineering, Faculty of Engineering, Ferdowsi university of Mashhad, 9177948974 Mashhad, Iran	Machine Vision Lab, Department of Computer Engineering, Faculty of Engineering, Ferdowsi University of Mashhad, 9177948974 Mashhad, Iran.	Department of Radiology, Mashhad University of Medical Sciences, Emam Reza Educational, Research, and Treatment Center, 9137913316 Mashhad, Iran	Department of Radiology, Mashhad University of Medical Sciences, Emam Reza Educational, Research, and Treatment Center, 9137913316 Mashhad, Iran
Study Person Roles						
Study Person Roles Term Accession Number						
Study Person Roles Term Source REF						
Comment[Study Person ORCID]	0000-0002-0007-0362		0000-0003-0040-741X			
Comment[Funder]						
Comment[FundRef ID]						
Comment[Funder Term Source REF]						
Comment[Grant Identifier]						
