# Supplementary material for: A new dataset of computed-tomography angiography images for computer-aided detection of pulmonary embolism
Source: Sci Data. 2018 Sep 4;5:180180. doi: 10.1038/sdata.2018.180 (PMC6122162; doi:10.1038/sdata.2018.180)
Supplement: Supplementary file 1 [file sdata2018180-isa1.zip › s_study_Saadatmand_Tarzjan.txt]

Source Name	Characteristics[organism]	Term Source REF	Term Accession Number	Characteristics[organism part]	Term Source REF	Term Accession Number	Characteristics[sex]	Term Source REF	Term Accession Number	Characteristics[age]	Unit	Term Source REF	Term Accession Number	Protocol REF	Sample Name	Factor Value[dvt status]
Mashhad University of Medical Sciences patient	Homo sapiens	NCBITAXON	NCBITaxon:9606	lung	UBERON	UBERON:0002048	male	PATO	PATO:0000384	32	year	UO	UO:0000036	Patients	Patient01	No
Mashhad University of Medical Sciences patient	Homo sapiens	NCBITAXON	NCBITaxon:9606	lung	UBERON	UBERON:0002048	female	PATO	PATO:0000383	70	year	UO	UO:0000036	Patients	Patient02	Yes
Mashhad University of Medical Sciences patient	Homo sapiens	NCBITAXON	NCBITaxon:9606	lung	UBERON	UBERON:0002048	male	PATO	PATO:0000384	42	year	UO	UO:0000036	Patients	Patient03
Mashhad University of Medical Sciences patient	Homo sapiens	NCBITAXON	NCBITaxon:9606	lung	UBERON	UBERON:0002048	female	PATO	PATO:0000383	70	year	UO	UO:0000036	Patients	Patient04	No
Mashhad University of Medical Sciences patient	Homo sapiens	NCBITAXON	NCBITaxon:9606	lung	UBERON	UBERON:0002048	female	PATO	PATO:0000383					Patients	Patient05
Mashhad University of Medical Sciences patient	Homo sapiens	NCBITAXON	NCBITaxon:9606	lung	UBERON	UBERON:0002048	female	PATO	PATO:0000383					Patients	Patient06
Mashhad University of Medical Sciences patient	Homo sapiens	NCBITAXON	NCBITaxon:9606	lung	UBERON	UBERON:0002048	male	PATO	PATO:0000384	52	year	UO	UO:0000036	Patients	Patient07	Yes
Mashhad University of Medical Sciences patient	Homo sapiens	NCBITAXON	NCBITaxon:9606	lung	UBERON	UBERON:0002048	male	PATO	PATO:0000384	28	year	UO	UO:0000036	Patients	Patient08	Yes
Mashhad University of Medical Sciences patient	Homo sapiens	NCBITAXON	NCBITaxon:9606	lung	UBERON	UBERON:0002048	female	PATO	PATO:0000383	69	year	UO	UO:0000036	Patients	Patient09
Mashhad University of Medical Sciences patient	Homo sapiens	NCBITAXON	NCBITaxon:9606	lung	UBERON	UBERON:0002048	male	PATO	PATO:0000384	71	year	UO	UO:0000036	Patients	Patient10
Mashhad University of Medical Sciences patient	Homo sapiens	NCBITAXON	NCBITaxon:9606	lung	UBERON	UBERON:0002048	female	PATO	PATO:0000383	63	year	UO	UO:0000036	Patients	Patient11
Mashhad University of Medical Sciences patient	Homo sapiens	NCBITAXON	NCBITaxon:9606	lung	UBERON	UBERON:0002048	female	PATO	PATO:0000383	71	year	UO	UO:0000036	Patients	Patient12	Yes
Mashhad University of Medical Sciences patient	Homo sapiens	NCBITAXON	NCBITaxon:9606	lung	UBERON	UBERON:0002048	male	PATO	PATO:0000384	27	year	UO	UO:0000036	Patients	Patient13	Yes
Mashhad University of Medical Sciences patient	Homo sapiens	NCBITAXON	NCBITaxon:9606	lung	UBERON	UBERON:0002048	female	PATO	PATO:0000383	29	year	UO	UO:0000036	Patients	Patient14
Mashhad University of Medical Sciences patient	Homo sapiens	NCBITAXON	NCBITaxon:9606	lung	UBERON	UBERON:0002048	male	PATO	PATO:0000384	61	year	UO	UO:0000036	Patients	Patient15	Yes
Mashhad University of Medical Sciences patient	Homo sapiens	NCBITAXON	NCBITaxon:9606	lung	UBERON	UBERON:0002048	female	PATO	PATO:0000383	53	year	UO	UO:0000036	Patients	Patient16
Mashhad University of Medical Sciences patient	Homo sapiens	NCBITAXON	NCBITaxon:9606	lung	UBERON	UBERON:0002048	female	PATO	PATO:0000383	62	year	UO	UO:0000036	Patients	Patient17	Yes
Mashhad University of Medical Sciences patient	Homo sapiens	NCBITAXON	NCBITaxon:9606	lung	UBERON	UBERON:0002048	male	PATO	PATO:0000384	82	year	UO	UO:0000036	Patients	Patient18	Yes
Mashhad University of Medical Sciences patient	Homo sapiens	NCBITAXON	NCBITaxon:9606	lung	UBERON	UBERON:0002048	male	PATO	PATO:0000384	76	year	UO	UO:0000036	Patients	Patient19
Mashhad University of Medical Sciences patient	Homo sapiens	NCBITAXON	NCBITaxon:9606	lung	UBERON	UBERON:0002048	male	PATO	PATO:0000384	39	year	UO	UO:0000036	Patients	Patient20
Mashhad University of Medical Sciences patient	Homo sapiens	NCBITAXON	NCBITaxon:9606	lung	UBERON	UBERON:0002048	male	PATO	PATO:0000384	80	year	UO	UO:0000036	Patients	Patient21
Mashhad University of Medical Sciences patient	Homo sapiens	NCBITAXON	NCBITaxon:9606	lung	UBERON	UBERON:0002048	female	PATO	PATO:0000383	80	year	UO	UO:0000036	Patients	Patient22
Mashhad University of Medical Sciences patient	Homo sapiens	NCBITAXON	NCBITaxon:9606	lung	UBERON	UBERON:0002048	male	PATO	PATO:0000384	54	year	UO	UO:0000036	Patients	Patient23	Yes
Mashhad University of Medical Sciences patient	Homo sapiens	NCBITAXON	NCBITaxon:9606	lung	UBERON	UBERON:0002048	female	PATO	PATO:0000383	31	year	UO	UO:0000036	Patients	Patient24
Mashhad University of Medical Sciences patient	Homo sapiens	NCBITAXON	NCBITaxon:9606	lung	UBERON	UBERON:0002048	female	PATO	PATO:0000383	33	year	UO	UO:0000036	Patients	Patient25
Mashhad University of Medical Sciences patient	Homo sapiens	NCBITAXON	NCBITaxon:9606	lung	UBERON	UBERON:0002048	female	PATO	PATO:0000383	24	year	UO	UO:0000036	Patients	Patient26
Mashhad University of Medical Sciences patient	Homo sapiens	NCBITAXON	NCBITaxon:9606	lung	UBERON	UBERON:0002048	male	PATO	PATO:0000384	28	year	UO	UO:0000036	Patients	Patient27	Yes
Mashhad University of Medical Sciences patient	Homo sapiens	NCBITAXON	NCBITaxon:9606	lung	UBERON	UBERON:0002048	female	PATO	PATO:0000383	31	year	UO	UO:0000036	Patients	Patient28	Yes
Mashhad University of Medical Sciences patient	Homo sapiens	NCBITAXON	NCBITaxon:9606	lung	UBERON	UBERON:0002048	male	PATO	PATO:0000384	70	year	UO	UO:0000036	Patients	Patient29
Mashhad University of Medical Sciences patient	Homo sapiens	NCBITAXON	NCBITaxon:9606	lung	UBERON	UBERON:0002048	female	PATO	PATO:0000383	77	year	UO	UO:0000036	Patients	Patient30	Yes
Mashhad University of Medical Sciences patient	Homo sapiens	NCBITAXON	NCBITaxon:9606	lung	UBERON	UBERON:0002048	male	PATO	PATO:0000384	70	year	UO	UO:0000036	Patients	Patient31	Yes
Mashhad University of Medical Sciences patient	Homo sapiens	NCBITAXON	NCBITaxon:9606	lung	UBERON	UBERON:0002048	female	PATO	PATO:0000383	74	year	UO	UO:0000036	Patients	Patient32
Mashhad University of Medical Sciences patient	Homo sapiens	NCBITAXON	NCBITaxon:9606	lung	UBERON	UBERON:0002048	female	PATO	PATO:0000383	72	year	UO	UO:0000036	Patients	Patient33	Yes
Mashhad University of Medical Sciences patient	Homo sapiens	NCBITAXON	NCBITaxon:9606	lung	UBERON	UBERON:0002048	male	PATO	PATO:0000384	80	year	UO	UO:0000036	Patients	Patient34
Mashhad University of Medical Sciences patient	Homo sapiens	NCBITAXON	NCBITaxon:9606	lung	UBERON	UBERON:0002048	male	PATO	PATO:0000384	66	year	UO	UO:0000036	Patients	Patient35
