# Supplementary material for: A new dataset of computed-tomography angiography images for computer-aided detection of pulmonary embolism
Source: Sci Data. 2018 Sep 4;5:180180. doi: 10.1038/sdata.2018.180 (PMC6122162; doi:10.1038/sdata.2018.180)
Supplement: Supplementary file 1 [file sdata2018180-isa1.zip › a_assay_Saadatmand_Tarzjan.txt]

Sample Name	Protocol REF	Parameter Value[instrument]	Parameter Value[manufacturer]	Parameter Value[imaging direction]	Parameter Value[slice thickness]	Unit	Term Source REF	Term Accession Number	Parameter Value[slice interval]	Unit	Term Source REF	Term Accession Number	Parameter Value[tube current]	Unit	Term Source REF	Term Accession Number	Comment[slice number]	Assay Name	Raw Data File	Comment[Data Repository]	Comment[Data Record Accession]	Comment[Data Record URI]	Protocol REF	Derived Data File	Comment[Data Repository]	Comment[Data Record Accession]	Comment[Data Record URI]
Patient01	Imaging	NeuViz 16	Neusoft	Caudocranial	1	millimeter	UO	UO:0000016	1	millimeter	UO	UO:0000016	198/297	milliampere	UO	UO:0000037	201	Patient01_imaging	PAT001.rar	figshare	doi:10.6084/m9.figshare.c.4107803	https://doi.org/10.6084/m9.figshare.c.4107803	Image segmentation	Ground Truth/PAT001.mat	figshare	doi:10.6084/m9.figshare.c.4107803	https://doi.org/10.6084/m9.figshare.c.4107803
Patient02	Imaging	NeuViz 16	Neusoft	Caudocranial	1	millimeter	UO	UO:0000016	1	millimeter	UO	UO:0000016	123/155	milliampere	UO	UO:0000037	185	Patient02_imaging	PAT002.rar	figshare	doi:10.6084/m9.figshare.c.4107803	https://doi.org/10.6084/m9.figshare.c.4107803	Image segmentation	Ground Truth/PAT002.mat	figshare	doi:10.6084/m9.figshare.c.4107803	https://doi.org/10.6084/m9.figshare.c.4107803
Patient03	Imaging	NeuViz 16	Neusoft	Caudocranial	1	millimeter	UO	UO:0000016	4	millimeter	UO	UO:0000016	210/282	milliampere	UO	UO:0000037	210	Patient03_imaging	PAT003.rar	figshare	doi:10.6084/m9.figshare.c.4107803	https://doi.org/10.6084/m9.figshare.c.4107803	Image segmentation	Ground Truth/PAT003.mat	figshare	doi:10.6084/m9.figshare.c.4107803	https://doi.org/10.6084/m9.figshare.c.4107803
Patient04	Imaging	NeuViz 16	Neusoft	Caudocranial	1	millimeter	UO	UO:0000016	1	millimeter	UO	UO:0000016	183/239	milliampere	UO	UO:0000037	197	Patient04_imaging	PAT004.rar	figshare	doi:10.6084/m9.figshare.c.4107803	https://doi.org/10.6084/m9.figshare.c.4107803	Image segmentation	Ground Truth/PAT004.mat	figshare	doi:10.6084/m9.figshare.c.4107803	https://doi.org/10.6084/m9.figshare.c.4107803
Patient05	Imaging	NeuViz 16	Neusoft	Caudocranial	1	millimeter	UO	UO:0000016	1	millimeter	UO	UO:0000016	147/210	milliampere	UO	UO:0000037	217	Patient05_imaging	PAT005.rar	figshare	doi:10.6084/m9.figshare.c.4107803	https://doi.org/10.6084/m9.figshare.c.4107803	Image segmentation	Ground Truth/PAT005.mat	figshare	doi:10.6084/m9.figshare.c.4107803	https://doi.org/10.6084/m9.figshare.c.4107803
Patient06	Imaging	NeuViz 16	Neusoft	Caudocranial	1	millimeter	UO	UO:0000016	1	millimeter	UO	UO:0000016	135/167	milliampere	UO	UO:0000037	232	Patient06_imaging	PAT006.rar	figshare	doi:10.6084/m9.figshare.c.4107803	https://doi.org/10.6084/m9.figshare.c.4107803	Image segmentation	Ground Truth/PAT006.mat	figshare	doi:10.6084/m9.figshare.c.4107803	https://doi.org/10.6084/m9.figshare.c.4107803
Patient07	Imaging	NeuViz 16	Neusoft	Caudocranial	1	millimeter	UO	UO:0000016	1	millimeter	UO	UO:0000016	196/251	milliampere	UO	UO:0000037	197	Patient07_imaging	PAT007.rar	figshare	doi:10.6084/m9.figshare.c.4107803	https://doi.org/10.6084/m9.figshare.c.4107803	Image segmentation	Ground Truth/PAT007.mat	figshare	doi:10.6084/m9.figshare.c.4107803	https://doi.org/10.6084/m9.figshare.c.4107803
Patient08	Imaging	NeuViz 16	Neusoft	Caudocranial	1	millimeter	UO	UO:0000016	1	millimeter	UO	UO:0000016	160/257	milliampere	UO	UO:0000037	273	Patient08_imaging	PAT008.rar	figshare	doi:10.6084/m9.figshare.c.4107803	https://doi.org/10.6084/m9.figshare.c.4107803	Image segmentation	Ground Truth/PAT008.mat	figshare	doi:10.6084/m9.figshare.c.4107803	https://doi.org/10.6084/m9.figshare.c.4107803
Patient09	Imaging	NeuViz 16	Neusoft	Caudocranial	1	millimeter	UO	UO:0000016	1	millimeter	UO	UO:0000016	124/184	milliampere	UO	UO:0000037	237	Patient09_imaging	PAT009.rar	figshare	doi:10.6084/m9.figshare.c.4107803	https://doi.org/10.6084/m9.figshare.c.4107803	Image segmentation	Ground Truth/PAT009.mat	figshare	doi:10.6084/m9.figshare.c.4107803	https://doi.org/10.6084/m9.figshare.c.4107803
Patient10	Imaging	NeuViz 16	Neusoft	Caudocranial	1	millimeter	UO	UO:0000016	4	millimeter	UO	UO:0000016	142/224	milliampere	UO	UO:0000037	204	Patient10_imaging	PAT010.rar	figshare	doi:10.6084/m9.figshare.c.4107803	https://doi.org/10.6084/m9.figshare.c.4107803	Image segmentation	Ground Truth/PAT010.mat	figshare	doi:10.6084/m9.figshare.c.4107803	https://doi.org/10.6084/m9.figshare.c.4107803
Patient11	Imaging	NeuViz 16	Neusoft	Caudocranial	1	millimeter	UO	UO:0000016	1	millimeter	UO	UO:0000016	60,/7	milliampere	UO	UO:0000037	217	Patient11_imaging	PAT011.rar	figshare	doi:10.6084/m9.figshare.c.4107803	https://doi.org/10.6084/m9.figshare.c.4107803	Image segmentation	Ground Truth/PAT011.mat	figshare	doi:10.6084/m9.figshare.c.4107803	https://doi.org/10.6084/m9.figshare.c.4107803
Patient12	Imaging	NeuViz 16	Neusoft	Craniocaudal	1	millimeter	UO	UO:0000016	1	millimeter	UO	UO:0000016	130/160	milliampere	UO	UO:0000037	178	Patient12_imaging	PAT012.rar	figshare	doi:10.6084/m9.figshare.c.4107803	https://doi.org/10.6084/m9.figshare.c.4107803	Image segmentation	Ground Truth/PAT012.mat	figshare	doi:10.6084/m9.figshare.c.4107803	https://doi.org/10.6084/m9.figshare.c.4107803
Patient13	Imaging	NeuViz 16	Neusoft	Caudocranial	1	millimeter	UO	UO:0000016	1	millimeter	UO	UO:0000016	235/303	milliampere	UO	UO:0000037	189	Patient13_imaging	PAT013.rar	figshare	doi:10.6084/m9.figshare.c.4107803	https://doi.org/10.6084/m9.figshare.c.4107803	Image segmentation	Ground Truth/PAT013.mat	figshare	doi:10.6084/m9.figshare.c.4107803	https://doi.org/10.6084/m9.figshare.c.4107803
Patient14	Imaging	NeuViz 16	Neusoft	Caudocranial	1	millimeter	UO	UO:0000016	1	millimeter	UO	UO:0000016	231/281	milliampere	UO	UO:0000037	217	Patient14_imaging	PAT014.rar	figshare	doi:10.6084/m9.figshare.c.4107803	https://doi.org/10.6084/m9.figshare.c.4107803	Image segmentation	Ground Truth/PAT014.mat	figshare	doi:10.6084/m9.figshare.c.4107803	https://doi.org/10.6084/m9.figshare.c.4107803
Patient15	Imaging	NeuViz 16	Neusoft	Caudocranial	1	millimeter	UO	UO:0000016	1	millimeter	UO	UO:0000016	145/204	milliampere	UO	UO:0000037	250	Patient15_imaging	PAT015.rar	figshare	doi:10.6084/m9.figshare.c.4107803	https://doi.org/10.6084/m9.figshare.c.4107803	Image segmentation	Ground Truth/PAT015.mat	figshare	doi:10.6084/m9.figshare.c.4107803	https://doi.org/10.6084/m9.figshare.c.4107803
Patient16	Imaging	NeuViz 16	Neusoft	Caudocranial	1	millimeter	UO	UO:0000016	1	millimeter	UO	UO:0000016	142/236	milliampere	UO	UO:0000037	235	Patient16_imaging	PAT016.rar	figshare	doi:10.6084/m9.figshare.c.4107803	https://doi.org/10.6084/m9.figshare.c.4107803	Image segmentation	Ground Truth/PAT016.mat	figshare	doi:10.6084/m9.figshare.c.4107803	https://doi.org/10.6084/m9.figshare.c.4107803
Patient17	Imaging	NeuViz 16	Neusoft	Caudocranial	1	millimeter	UO	UO:0000016	0.5	millimeter	UO	UO:0000016	232/325	milliampere	UO	UO:0000037	475	Patient17_imaging	PAT017.rar	figshare	doi:10.6084/m9.figshare.c.4107803	https://doi.org/10.6084/m9.figshare.c.4107803	Image segmentation	Ground Truth/PAT017.mat	figshare	doi:10.6084/m9.figshare.c.4107803	https://doi.org/10.6084/m9.figshare.c.4107803
Patient18	Imaging	NeuViz 16	Neusoft	Caudocranial	1	millimeter	UO	UO:0000016	0.5	millimeter	UO	UO:0000016	165/295	milliampere	UO	UO:0000037	452	Patient18_imaging	PAT018.rar	figshare	doi:10.6084/m9.figshare.c.4107803	https://doi.org/10.6084/m9.figshare.c.4107803	Image segmentation	Ground Truth/PAT018.mat	figshare	doi:10.6084/m9.figshare.c.4107803	https://doi.org/10.6084/m9.figshare.c.4107803
Patient19	Imaging	NeuViz 16	Neusoft	Caudocranial	1	millimeter	UO	UO:0000016	1	millimeter	UO	UO:0000016	206/266	milliampere	UO	UO:0000037	370	Patient19_imaging	PAT019.rar	figshare	doi:10.6084/m9.figshare.c.4107803	https://doi.org/10.6084/m9.figshare.c.4107803	Image segmentation	Ground Truth/PAT019.mat	figshare	doi:10.6084/m9.figshare.c.4107803	https://doi.org/10.6084/m9.figshare.c.4107803
Patient20	Imaging	NeuViz 16	Neusoft	Caudocranial	1	millimeter	UO	UO:0000016	0.5	millimeter	UO	UO:0000016	168/321	milliampere	UO	UO:0000037	424	Patient20_imaging	PAT020.rar	figshare	doi:10.6084/m9.figshare.c.4107803	https://doi.org/10.6084/m9.figshare.c.4107803	Image segmentation	Ground Truth/PAT020.mat	figshare	doi:10.6084/m9.figshare.c.4107803	https://doi.org/10.6084/m9.figshare.c.4107803
Patient21	Imaging	NeuViz 16	Neusoft	Caudocranial	1	millimeter	UO	UO:0000016	1	millimeter	UO	UO:0000016	242	milliampere	UO	UO:0000037	217	Patient21_imaging	PAT021.rar	figshare	doi:10.6084/m9.figshare.c.4107803	https://doi.org/10.6084/m9.figshare.c.4107803	Image segmentation	Ground Truth/PAT021.mat	figshare	doi:10.6084/m9.figshare.c.4107803	https://doi.org/10.6084/m9.figshare.c.4107803
Patient22	Imaging	NeuViz 16	Neusoft	Caudocranial	1	millimeter	UO	UO:0000016	1	millimeter	UO	UO:0000016	174/246	milliampere	UO	UO:0000037	185	Patient22_imaging	PAT022.rar	figshare	doi:10.6084/m9.figshare.c.4107803	https://doi.org/10.6084/m9.figshare.c.4107803	Image segmentation	Ground Truth/PAT022.mat	figshare	doi:10.6084/m9.figshare.c.4107803	https://doi.org/10.6084/m9.figshare.c.4107803
Patient23	Imaging	NeuViz 16	Neusoft	Caudocranial	1	millimeter	UO	UO:0000016	1	millimeter	UO	UO:0000016	199/276	milliampere	UO	UO:0000037	297	Patient23_imaging	PAT023.rar	figshare	doi:10.6084/m9.figshare.c.4107803	https://doi.org/10.6084/m9.figshare.c.4107803	Image segmentation	Ground Truth/PAT023.mat	figshare	doi:10.6084/m9.figshare.c.4107803	https://doi.org/10.6084/m9.figshare.c.4107803
Patient24	Imaging	NeuViz 16	Neusoft	Caudocranial	2	millimeter	UO	UO:0000016	1.5	millimeter	UO	UO:0000016	121/175	milliampere	UO	UO:0000037	139	Patient24_imaging	PAT024.rar	figshare	doi:10.6084/m9.figshare.c.4107803	https://doi.org/10.6084/m9.figshare.c.4107803	Image segmentation	Ground Truth/PAT024.mat	figshare	doi:10.6084/m9.figshare.c.4107803	https://doi.org/10.6084/m9.figshare.c.4107803
Patient25	Imaging	NeuViz 16	Neusoft	Caudocranial	1	millimeter	UO	UO:0000016	1	millimeter	UO	UO:0000016	184/285	milliampere	UO	UO:0000037	221	Patient25_imaging	PAT025.rar	figshare	doi:10.6084/m9.figshare.c.4107803	https://doi.org/10.6084/m9.figshare.c.4107803	Image segmentation	Ground Truth/PAT025.mat	figshare	doi:10.6084/m9.figshare.c.4107803	https://doi.org/10.6084/m9.figshare.c.4107803
Patient26	Imaging	NeuViz 16	Neusoft	Caudocranial	1	millimeter	UO	UO:0000016	1	millimeter	UO	UO:0000016	134/283	milliampere	UO	UO:0000037	213	Patient26_imaging	PAT026.rar	figshare	doi:10.6084/m9.figshare.c.4107803	https://doi.org/10.6084/m9.figshare.c.4107803	Image segmentation	Ground Truth/PAT026.mat	figshare	doi:10.6084/m9.figshare.c.4107803	https://doi.org/10.6084/m9.figshare.c.4107803
Patient27	Imaging	NeuViz 16	Neusoft	Caudocranial	1	millimeter	UO	UO:0000016	1	millimeter	UO	UO:0000016	107/207	milliampere	UO	UO:0000037	277	Patient27_imaging	PAT027.rar	figshare	doi:10.6084/m9.figshare.c.4107803	https://doi.org/10.6084/m9.figshare.c.4107803	Image segmentation	Ground Truth/PAT027.mat	figshare	doi:10.6084/m9.figshare.c.4107803	https://doi.org/10.6084/m9.figshare.c.4107803
Patient28	Imaging	NeuViz 16	Neusoft	Caudocranial	1	millimeter	UO	UO:0000016	4	millimeter	UO	UO:0000016	182/264	milliampere	UO	UO:0000037	183	Patient28_imaging	PAT028.rar	figshare	doi:10.6084/m9.figshare.c.4107803	https://doi.org/10.6084/m9.figshare.c.4107803	Image segmentation	Ground Truth/PAT028.mat	figshare	doi:10.6084/m9.figshare.c.4107803	https://doi.org/10.6084/m9.figshare.c.4107803
Patient29	Imaging	NeuViz 16	Neusoft	Caudocranial	1	millimeter	UO	UO:0000016	1	millimeter	UO	UO:0000016	152/203	milliampere	UO	UO:0000037	197	Patient29_imaging	PAT029.rar	figshare	doi:10.6084/m9.figshare.c.4107803	https://doi.org/10.6084/m9.figshare.c.4107803	Image segmentation	Ground Truth/PAT029.mat	figshare	doi:10.6084/m9.figshare.c.4107803	https://doi.org/10.6084/m9.figshare.c.4107803
Patient30	Imaging	NeuViz 16	Neusoft	Caudocranial	1	millimeter	UO	UO:0000016	1	millimeter	UO	UO:0000016	120/228	milliampere	UO	UO:0000037	205	Patient30_imaging	PAT030.rar	figshare	doi:10.6084/m9.figshare.c.4107803	https://doi.org/10.6084/m9.figshare.c.4107803	Image segmentation	Ground Truth/PAT030.mat	figshare	doi:10.6084/m9.figshare.c.4107803	https://doi.org/10.6084/m9.figshare.c.4107803
Patient31	Imaging	NeuViz 16	Neusoft	Craniocaudal	1	millimeter	UO	UO:0000016	1	millimeter	UO	UO:0000016	144/227	milliampere	UO	UO:0000037	268	Patient31_imaging	PAT031.rar	figshare	doi:10.6084/m9.figshare.c.4107803	https://doi.org/10.6084/m9.figshare.c.4107803	Image segmentation	Ground Truth/PAT031.mat	figshare	doi:10.6084/m9.figshare.c.4107803	https://doi.org/10.6084/m9.figshare.c.4107803
Patient32	Imaging	NeuViz 16	Neusoft	Caudocranial	2	millimeter	UO	UO:0000016	1.5	millimeter	UO	UO:0000016	106/132	milliampere	UO	UO:0000037	155	Patient32_imaging	PAT032.rar	figshare	doi:10.6084/m9.figshare.c.4107803	https://doi.org/10.6084/m9.figshare.c.4107803	Image segmentation	Ground Truth/PAT032.mat	figshare	doi:10.6084/m9.figshare.c.4107803	https://doi.org/10.6084/m9.figshare.c.4107803
Patient33	Imaging	NeuViz 16	Neusoft	Caudocranial	1	millimeter	UO	UO:0000016	0.5	millimeter	UO	UO:0000016	192/277	milliampere	UO	UO:0000037	435	Patient33_imaging	PAT033.rar	figshare	doi:10.6084/m9.figshare.c.4107803	https://doi.org/10.6084/m9.figshare.c.4107803	Image segmentation	Ground Truth/PAT033.mat	figshare	doi:10.6084/m9.figshare.c.4107803	https://doi.org/10.6084/m9.figshare.c.4107803
Patient34	Imaging	NeuViz 16	Neusoft	Caudocranial	1	millimeter	UO	UO:0000016	1	millimeter	UO	UO:0000016	182/279	milliampere	UO	UO:0000037	189	Patient34_imaging	PAT034.rar	figshare	doi:10.6084/m9.figshare.c.4107803	https://doi.org/10.6084/m9.figshare.c.4107803	Image segmentation	Ground Truth/PAT034.mat	figshare	doi:10.6084/m9.figshare.c.4107803	https://doi.org/10.6084/m9.figshare.c.4107803
Patient35	Imaging	NeuViz 16	Neusoft	Caudocranial	1	millimeter	UO	UO:0000016	0.5	millimeter	UO	UO:0000016	217/328	milliampere	UO	UO:0000037	451	Patient35_imaging	PAT035.rar	figshare	doi:10.6084/m9.figshare.c.4107803	https://doi.org/10.6084/m9.figshare.c.4107803	Image segmentation	Ground Truth/PAT035.mat	figshare	doi:10.6084/m9.figshare.c.4107803	https://doi.org/10.6084/m9.figshare.c.4107803
